# Supplementary material for: Metabolic, Hormonal and Body Condition Changes in Melatonin-Implanted Dairy Rams and Flock Pregnancy Rate During the Mating Season: A Longitudinal Field Study
Source: Animals (Basel). 2026 Jul 15;16(14):2196. doi: 10.3390/ani16142196 (PMC13405832; doi:10.3390/ani16142196)
Supplement: Supplementary file 1 [file animals-16-02196-s001.zip]

Archive with 1 entries (1 files):
- animals-4331495-supplementary.pdf
